# Supplementary material for: Netrin-1 – DCC Signaling Systems and Age-Related Macular Degeneration
Source: PLoS One. 2015 May 7;10(5):e0125548. doi: 10.1371/journal.pone.0125548 (PMC4423995; doi:10.1371/journal.pone.0125548)
Supplement: S1 Table — (XLSX) [file pone.0125548.s003.xlsx]

## Sheet: AAMD_Endpoint
p-value	SNP ID		Symbol	Entrez Gene Name	Location	Type(s)	Drugs that target the gene product
9.48E-05	rs9899630		NTN1	netrin 1	Extracellular Space	other
9.59E-04	rs9901968		NTN1	netrin 1	Extracellular Space	other
1.79E-03	rs17809081		NTN1	netrin 1	Extracellular Space	other
3.03E-05	rs8097127		DCC	deleted in colorectal carcinoma	Plasma Membrane	transmembrane receptor
1.07E-04	rs7242706		DCC	deleted in colorectal carcinoma	Plasma Membrane	transmembrane receptor
1.38E-04	rs10469016		DCC	deleted in colorectal carcinoma	Plasma Membrane	transmembrane receptor
2.23E-04	rs10502950		DCC	deleted in colorectal carcinoma	Plasma Membrane	transmembrane receptor
3.72E-04	rs1943100		DCC	deleted in colorectal carcinoma	Plasma Membrane	transmembrane receptor
4.45E-04	rs4940203		DCC	deleted in colorectal carcinoma	Plasma Membrane	transmembrane receptor
7.16E-04	rs9966348		DCC	deleted in colorectal carcinoma	Plasma Membrane	transmembrane receptor
1.63E-03	rs11082944		DCC	deleted in colorectal carcinoma	Plasma Membrane	transmembrane receptor
2.37E-03	rs7245154		DCC	deleted in colorectal carcinoma	Plasma Membrane	transmembrane receptor
2.80E-03	rs17755888		DCC	deleted in colorectal carcinoma	Plasma Membrane	transmembrane receptor
2.82E-03	rs4556886		DCC	deleted in colorectal carcinoma	Plasma Membrane	transmembrane receptor
3.06E-03	rs2163547		DCC	deleted in colorectal carcinoma	Plasma Membrane	transmembrane receptor
3.09E-03	rs7239745		DCC	deleted in colorectal carcinoma	Plasma Membrane	transmembrane receptor
3.25E-03	rs11877265		DCC	deleted in colorectal carcinoma	Plasma Membrane	transmembrane receptor
3.43E-03	rs1080354		DCC	deleted in colorectal carcinoma	Plasma Membrane	transmembrane receptor
3.64E-03	rs17470011		DCC	deleted in colorectal carcinoma	Plasma Membrane	transmembrane receptor
4.12E-03	rs11082939		DCC	deleted in colorectal carcinoma	Plasma Membrane	transmembrane receptor
4.23E-03	rs7236766		DCC	deleted in colorectal carcinoma	Plasma Membrane	transmembrane receptor
4.25E-03	rs12957609		DCC	deleted in colorectal carcinoma	Plasma Membrane	transmembrane receptor
4.39E-03	rs11661726		DCC	deleted in colorectal carcinoma	Plasma Membrane	transmembrane receptor
4.44E-03	rs10515956		DCC	deleted in colorectal carcinoma	Plasma Membrane	transmembrane receptor
4.61E-03	rs12962177		DCC	deleted in colorectal carcinoma	Plasma Membrane	transmembrane receptor
4.64E-03	rs1431748		DCC	deleted in colorectal carcinoma	Plasma Membrane	transmembrane receptor
4.69E-03	rs7242625		DCC	deleted in colorectal carcinoma	Plasma Membrane	transmembrane receptor
4.80E-03	rs1943101		DCC	deleted in colorectal carcinoma	Plasma Membrane	transmembrane receptor
4.97E-03	rs8090718		DCC	deleted in colorectal carcinoma	Plasma Membrane	transmembrane receptor
7.80E-04	rs7192187		NFATC3	nuclear factor of activated T-cells, cytoplasmic, calcineurin-dependent 3	Nucleus	transcription regulator
1.27E-03	rs3785109		NFATC3	nuclear factor of activated T-cells, cytoplasmic, calcineurin-dependent 3	Nucleus	transcription regulator
2.61E-03	rs1074143		NFATC3	nuclear factor of activated T-cells, cytoplasmic, calcineurin-dependent 3	Nucleus	transcription regulator
3.09E-03	rs12447640		NFATC3	nuclear factor of activated T-cells, cytoplasmic, calcineurin-dependent 3	Nucleus	transcription regulator
3.24E-03	rs12599880		NFATC3	nuclear factor of activated T-cells, cytoplasmic, calcineurin-dependent 3	Nucleus	transcription regulator
3.42E-03	rs9932251		NFATC3	nuclear factor of activated T-cells, cytoplasmic, calcineurin-dependent 3	Nucleus	transcription regulator
3.50E-03	rs8058690		NFATC3	nuclear factor of activated T-cells, cytoplasmic, calcineurin-dependent 3	Nucleus	transcription regulator
3.65E-03	rs8060893		NFATC3	nuclear factor of activated T-cells, cytoplasmic, calcineurin-dependent 3	Nucleus	transcription regulator
3.78E-03	rs9938553		NFATC3	nuclear factor of activated T-cells, cytoplasmic, calcineurin-dependent 3	Nucleus	transcription regulator
3.87E-03	rs12445396		NFATC3	nuclear factor of activated T-cells, cytoplasmic, calcineurin-dependent 3	Nucleus	transcription regulator
3.96E-03	rs8044014		NFATC3	nuclear factor of activated T-cells, cytoplasmic, calcineurin-dependent 3	Nucleus	transcription regulator
3.97E-03	rs12447931		NFATC3	nuclear factor of activated T-cells, cytoplasmic, calcineurin-dependent 3	Nucleus	transcription regulator
4.12E-03	rs1125332		NFATC3	nuclear factor of activated T-cells, cytoplasmic, calcineurin-dependent 3	Nucleus	transcription regulator
4.31E-03	rs12448677		NFATC3	nuclear factor of activated T-cells, cytoplasmic, calcineurin-dependent 3	Nucleus	transcription regulator
4.41E-03	rs4359427		NFATC3	nuclear factor of activated T-cells, cytoplasmic, calcineurin-dependent 3	Nucleus	transcription regulator
4.53E-03	rs1125331		NFATC3	nuclear factor of activated T-cells, cytoplasmic, calcineurin-dependent 3	Nucleus	transcription regulator
4.86E-03	rs1125333		NFATC3	nuclear factor of activated T-cells, cytoplasmic, calcineurin-dependent 3	Nucleus	transcription regulator
1.72E-04	rs1444402		PRKG1	protein kinase, cGMP-dependent, type I	Cytoplasm	kinase
2.35E-04	rs211083		PRKG1	protein kinase, cGMP-dependent, type I	Cytoplasm	kinase
2.46E-04	rs12766075		PRKG1	protein kinase, cGMP-dependent, type I	Cytoplasm	kinase
8.10E-04	rs211070		PRKG1	protein kinase, cGMP-dependent, type I	Cytoplasm	kinase
8.11E-04	rs1189316		PRKG1	protein kinase, cGMP-dependent, type I	Cytoplasm	kinase
1.01E-03	rs12355173		PRKG1	protein kinase, cGMP-dependent, type I	Cytoplasm	kinase
1.08E-03	rs16916799		PRKG1	protein kinase, cGMP-dependent, type I	Cytoplasm	kinase
1.12E-03	rs211072		PRKG1	protein kinase, cGMP-dependent, type I	Cytoplasm	kinase
1.25E-03	rs12775410		PRKG1	protein kinase, cGMP-dependent, type I	Cytoplasm	kinase
1.56E-03	rs2684732		PRKG1	protein kinase, cGMP-dependent, type I	Cytoplasm	kinase
1.85E-03	rs7067880		PRKG1	protein kinase, cGMP-dependent, type I	Cytoplasm	kinase
2.02E-03	rs11001097		PRKG1	protein kinase, cGMP-dependent, type I	Cytoplasm	kinase
2.03E-03	rs12358626		PRKG1	protein kinase, cGMP-dependent, type I	Cytoplasm	kinase
2.12E-03	rs7904720		PRKG1	protein kinase, cGMP-dependent, type I	Cytoplasm	kinase
2.17E-03	rs11001100		PRKG1	protein kinase, cGMP-dependent, type I	Cytoplasm	kinase
2.19E-03	rs7921595		PRKG1	protein kinase, cGMP-dependent, type I	Cytoplasm	kinase
2.21E-03	rs11001098		PRKG1	protein kinase, cGMP-dependent, type I	Cytoplasm	kinase
2.21E-03	rs7905525		PRKG1	protein kinase, cGMP-dependent, type I	Cytoplasm	kinase
2.38E-03	rs211075		PRKG1	protein kinase, cGMP-dependent, type I	Cytoplasm	kinase
2.56E-03	rs10128363		PRKG1	protein kinase, cGMP-dependent, type I	Cytoplasm	kinase
2.58E-03	rs7900521		PRKG1	protein kinase, cGMP-dependent, type I	Cytoplasm	kinase
2.59E-03	rs12569472		PRKG1	protein kinase, cGMP-dependent, type I	Cytoplasm	kinase
2.60E-03	rs11001190		PRKG1	protein kinase, cGMP-dependent, type I	Cytoplasm	kinase
2.68E-03	rs7898960		PRKG1	protein kinase, cGMP-dependent, type I	Cytoplasm	kinase
2.77E-03	rs10824217		PRKG1	protein kinase, cGMP-dependent, type I	Cytoplasm	kinase
2.82E-03	rs7068267		PRKG1	protein kinase, cGMP-dependent, type I	Cytoplasm	kinase
2.88E-03	rs1910544		PRKG1	protein kinase, cGMP-dependent, type I	Cytoplasm	kinase
2.91E-03	rs12267781		PRKG1	protein kinase, cGMP-dependent, type I	Cytoplasm	kinase
2.93E-03	rs2339952		PRKG1	protein kinase, cGMP-dependent, type I	Cytoplasm	kinase
3.02E-03	rs10762628		PRKG1	protein kinase, cGMP-dependent, type I	Cytoplasm	kinase
3.21E-03	rs11001164		PRKG1	protein kinase, cGMP-dependent, type I	Cytoplasm	kinase
3.49E-03	rs10824297		PRKG1	protein kinase, cGMP-dependent, type I	Cytoplasm	kinase
3.66E-03	rs11815733		PRKG1	protein kinase, cGMP-dependent, type I	Cytoplasm	kinase
3.76E-03	rs11001431		PRKG1	protein kinase, cGMP-dependent, type I	Cytoplasm	kinase
4.03E-03	rs11001460		PRKG1	protein kinase, cGMP-dependent, type I	Cytoplasm	kinase
4.12E-03	rs7101052		PRKG1	protein kinase, cGMP-dependent, type I	Cytoplasm	kinase
4.86E-03	rs16928359		PRKG1	protein kinase, cGMP-dependent, type I	Cytoplasm	kinase
5.29E-04	rs4361503		ABLIM3	actin binding LIM protein family, member 3	Cytoplasm	other
1.39E-03	rs10044814		ABLIM3	actin binding LIM protein family, member 3	Cytoplasm	other
1.65E-03	rs4620015		ABLIM3	actin binding LIM protein family, member 3	Cytoplasm	other
1.71E-03	rs6580598		ABLIM3	actin binding LIM protein family, member 3	Cytoplasm	other
8.54E-04	rs2177065		RYR2	ryanodine receptor 2 (cardiac)	Plasma Membrane	ion channel
8.30E-04	rs4926262		CACNA1A	calcium channel, voltage-dependent, P/Q type, alpha 1A subunit	Plasma Membrane	ion channel	clevidipine butyrate, bepridil, pregabalin
4.38E-03	rs10421428		CACNA1A	calcium channel, voltage-dependent, P/Q type, alpha 1A subunit	Plasma Membrane	ion channel	clevidipine butyrate, bepridil, pregabalin
2.19E-04	rs3819526		CACNA1C	calcium channel, voltage-dependent, L type, alpha 1C subunit	Plasma Membrane	ion channel	cinnarizine, MEM-1003, amlodipine/olmesartan medoxomil, clevidipine butyrate, amlodipine/valsartan/hydrochlorothiazide, amlodipine/telmisartan, aliskiren/amlodipine, amlodipine/olmesartan medoxomil/hydrochlorothiazide, aliskiren/amlodipine/hydrochlorothiazide, nilvadipine, amlodipine/valsartan, amlodipine/benazepril, diltiazem, verapamil, mibefradil, bepridil, enalapril/felodipine, amlodipine/ato…
2.51E-04	rs3819535		CACNA1C	calcium channel, voltage-dependent, L type, alpha 1C subunit	Plasma Membrane	ion channel	cinnarizine, MEM-1003, amlodipine/olmesartan medoxomil, clevidipine butyrate, amlodipine/valsartan/hydrochlorothiazide, amlodipine/telmisartan, aliskiren/amlodipine, amlodipine/olmesartan medoxomil/hydrochlorothiazide, aliskiren/amlodipine/hydrochlorothiazide, nilvadipine, amlodipine/valsartan, amlodipine/benazepril, diltiazem, verapamil, mibefradil, bepridil, enalapril/felodipine, amlodipine/ato…
4.08E-04	rs3819532		CACNA1C	calcium channel, voltage-dependent, L type, alpha 1C subunit	Plasma Membrane	ion channel	cinnarizine, MEM-1003, amlodipine/olmesartan medoxomil, clevidipine butyrate, amlodipine/valsartan/hydrochlorothiazide, amlodipine/telmisartan, aliskiren/amlodipine, amlodipine/olmesartan medoxomil/hydrochlorothiazide, aliskiren/amlodipine/hydrochlorothiazide, nilvadipine, amlodipine/valsartan, amlodipine/benazepril, diltiazem, verapamil, mibefradil, bepridil, enalapril/felodipine, amlodipine/ato…
5.11E-04	rs7295590		CACNA1C	calcium channel, voltage-dependent, L type, alpha 1C subunit	Plasma Membrane	ion channel	cinnarizine, MEM-1003, amlodipine/olmesartan medoxomil, clevidipine butyrate, amlodipine/valsartan/hydrochlorothiazide, amlodipine/telmisartan, aliskiren/amlodipine, amlodipine/olmesartan medoxomil/hydrochlorothiazide, aliskiren/amlodipine/hydrochlorothiazide, nilvadipine, amlodipine/valsartan, amlodipine/benazepril, diltiazem, verapamil, mibefradil, bepridil, enalapril/felodipine, amlodipine/ato…
7.17E-04	rs1544502		CACNA1C	calcium channel, voltage-dependent, L type, alpha 1C subunit	Plasma Membrane	ion channel	cinnarizine, MEM-1003, amlodipine/olmesartan medoxomil, clevidipine butyrate, amlodipine/valsartan/hydrochlorothiazide, amlodipine/telmisartan, aliskiren/amlodipine, amlodipine/olmesartan medoxomil/hydrochlorothiazide, aliskiren/amlodipine/hydrochlorothiazide, nilvadipine, amlodipine/valsartan, amlodipine/benazepril, diltiazem, verapamil, mibefradil, bepridil, enalapril/felodipine, amlodipine/ato…
7.18E-04	rs7979389		CACNA1C	calcium channel, voltage-dependent, L type, alpha 1C subunit	Plasma Membrane	ion channel	cinnarizine, MEM-1003, amlodipine/olmesartan medoxomil, clevidipine butyrate, amlodipine/valsartan/hydrochlorothiazide, amlodipine/telmisartan, aliskiren/amlodipine, amlodipine/olmesartan medoxomil/hydrochlorothiazide, aliskiren/amlodipine/hydrochlorothiazide, nilvadipine, amlodipine/valsartan, amlodipine/benazepril, diltiazem, verapamil, mibefradil, bepridil, enalapril/felodipine, amlodipine/ato…
8.94E-04	rs2283301		CACNA1C	calcium channel, voltage-dependent, L type, alpha 1C subunit	Plasma Membrane	ion channel	cinnarizine, MEM-1003, amlodipine/olmesartan medoxomil, clevidipine butyrate, amlodipine/valsartan/hydrochlorothiazide, amlodipine/telmisartan, aliskiren/amlodipine, amlodipine/olmesartan medoxomil/hydrochlorothiazide, aliskiren/amlodipine/hydrochlorothiazide, nilvadipine, amlodipine/valsartan, amlodipine/benazepril, diltiazem, verapamil, mibefradil, bepridil, enalapril/felodipine, amlodipine/ato…
9.40E-04	rs2238070		CACNA1C	calcium channel, voltage-dependent, L type, alpha 1C subunit	Plasma Membrane	ion channel	cinnarizine, MEM-1003, amlodipine/olmesartan medoxomil, clevidipine butyrate, amlodipine/valsartan/hydrochlorothiazide, amlodipine/telmisartan, aliskiren/amlodipine, amlodipine/olmesartan medoxomil/hydrochlorothiazide, aliskiren/amlodipine/hydrochlorothiazide, nilvadipine, amlodipine/valsartan, amlodipine/benazepril, diltiazem, verapamil, mibefradil, bepridil, enalapril/felodipine, amlodipine/ato…
1.01E-03	rs2238069		CACNA1C	calcium channel, voltage-dependent, L type, alpha 1C subunit	Plasma Membrane	ion channel	cinnarizine, MEM-1003, amlodipine/olmesartan medoxomil, clevidipine butyrate, amlodipine/valsartan/hydrochlorothiazide, amlodipine/telmisartan, aliskiren/amlodipine, amlodipine/olmesartan medoxomil/hydrochlorothiazide, aliskiren/amlodipine/hydrochlorothiazide, nilvadipine, amlodipine/valsartan, amlodipine/benazepril, diltiazem, verapamil, mibefradil, bepridil, enalapril/felodipine, amlodipine/ato…
1.09E-03	rs2238071		CACNA1C	calcium channel, voltage-dependent, L type, alpha 1C subunit	Plasma Membrane	ion channel	cinnarizine, MEM-1003, amlodipine/olmesartan medoxomil, clevidipine butyrate, amlodipine/valsartan/hydrochlorothiazide, amlodipine/telmisartan, aliskiren/amlodipine, amlodipine/olmesartan medoxomil/hydrochlorothiazide, aliskiren/amlodipine/hydrochlorothiazide, nilvadipine, amlodipine/valsartan, amlodipine/benazepril, diltiazem, verapamil, mibefradil, bepridil, enalapril/felodipine, amlodipine/ato…
1.62E-03	rs11832738		CACNA1C	calcium channel, voltage-dependent, L type, alpha 1C subunit	Plasma Membrane	ion channel	cinnarizine, MEM-1003, amlodipine/olmesartan medoxomil, clevidipine butyrate, amlodipine/valsartan/hydrochlorothiazide, amlodipine/telmisartan, aliskiren/amlodipine, amlodipine/olmesartan medoxomil/hydrochlorothiazide, aliskiren/amlodipine/hydrochlorothiazide, nilvadipine, amlodipine/valsartan, amlodipine/benazepril, diltiazem, verapamil, mibefradil, bepridil, enalapril/felodipine, amlodipine/ato…
3.39E-03	rs880342		CACNA1C	calcium channel, voltage-dependent, L type, alpha 1C subunit	Plasma Membrane	ion channel	cinnarizine, MEM-1003, amlodipine/olmesartan medoxomil, clevidipine butyrate, amlodipine/valsartan/hydrochlorothiazide, amlodipine/telmisartan, aliskiren/amlodipine, amlodipine/olmesartan medoxomil/hydrochlorothiazide, aliskiren/amlodipine/hydrochlorothiazide, nilvadipine, amlodipine/valsartan, amlodipine/benazepril, diltiazem, verapamil, mibefradil, bepridil, enalapril/felodipine, amlodipine/ato…
3.82E-03	rs1108385		CACNA1C	calcium channel, voltage-dependent, L type, alpha 1C subunit	Plasma Membrane	ion channel	cinnarizine, MEM-1003, amlodipine/olmesartan medoxomil, clevidipine butyrate, amlodipine/valsartan/hydrochlorothiazide, amlodipine/telmisartan, aliskiren/amlodipine, amlodipine/olmesartan medoxomil/hydrochlorothiazide, aliskiren/amlodipine/hydrochlorothiazide, nilvadipine, amlodipine/valsartan, amlodipine/benazepril, diltiazem, verapamil, mibefradil, bepridil, enalapril/felodipine, amlodipine/ato…
4.73E-03	rs1860004		CACNA1C	calcium channel, voltage-dependent, L type, alpha 1C subunit	Plasma Membrane	ion channel	cinnarizine, MEM-1003, amlodipine/olmesartan medoxomil, clevidipine butyrate, amlodipine/valsartan/hydrochlorothiazide, amlodipine/telmisartan, aliskiren/amlodipine, amlodipine/olmesartan medoxomil/hydrochlorothiazide, aliskiren/amlodipine/hydrochlorothiazide, nilvadipine, amlodipine/valsartan, amlodipine/benazepril, diltiazem, verapamil, mibefradil, bepridil, enalapril/felodipine, amlodipine/ato…
4.73E-03	rs2283306		CACNA1C	calcium channel, voltage-dependent, L type, alpha 1C subunit	Plasma Membrane	ion channel	cinnarizine, MEM-1003, amlodipine/olmesartan medoxomil, clevidipine butyrate, amlodipine/valsartan/hydrochlorothiazide, amlodipine/telmisartan, aliskiren/amlodipine, amlodipine/olmesartan medoxomil/hydrochlorothiazide, aliskiren/amlodipine/hydrochlorothiazide, nilvadipine, amlodipine/valsartan, amlodipine/benazepril, diltiazem, verapamil, mibefradil, bepridil, enalapril/felodipine, amlodipine/ato…
2.10E-03	rs3779500		PRKAR2B	protein kinase, cAMP-dependent, regulatory, type II, beta	Cytoplasm	kinase
2.77E-03	rs7778076		PRKAR2B	protein kinase, cAMP-dependent, regulatory, type II, beta	Cytoplasm	kinase
2.80E-03	rs3752645		PRKAR2B	protein kinase, cAMP-dependent, regulatory, type II, beta	Cytoplasm	kinase
2.89E-03	rs12154324		PRKAR2B	protein kinase, cAMP-dependent, regulatory, type II, beta	Cytoplasm	kinase
3.09E-03	rs17153823		PRKAR2B	protein kinase, cAMP-dependent, regulatory, type II, beta	Cytoplasm	kinase
3.11E-03	rs1004570		PRKAR2B	protein kinase, cAMP-dependent, regulatory, type II, beta	Cytoplasm	kinase
3.31E-03	rs1860804		PRKAR2B	protein kinase, cAMP-dependent, regulatory, type II, beta	Cytoplasm	kinase
3.57E-03	rs2250121		PRKAR2B	protein kinase, cAMP-dependent, regulatory, type II, beta	Cytoplasm	kinase
3.59E-03	rs2191917		PRKAR2B	protein kinase, cAMP-dependent, regulatory, type II, beta	Cytoplasm	kinase
3.64E-03	rs10248105		PRKAR2B	protein kinase, cAMP-dependent, regulatory, type II, beta	Cytoplasm	kinase
3.81E-03	rs11760966		PRKAR2B	protein kinase, cAMP-dependent, regulatory, type II, beta	Cytoplasm	kinase
3.81E-03	rs8180787		PRKAR2B	protein kinase, cAMP-dependent, regulatory, type II, beta	Cytoplasm	kinase
3.82E-03	rs1860805		PRKAR2B	protein kinase, cAMP-dependent, regulatory, type II, beta	Cytoplasm	kinase
3.83E-03	rs11764389		PRKAR2B	protein kinase, cAMP-dependent, regulatory, type II, beta	Cytoplasm	kinase
3.96E-03	rs11772066		PRKAR2B	protein kinase, cAMP-dependent, regulatory, type II, beta	Cytoplasm	kinase
3.97E-03	rs11767753		PRKAR2B	protein kinase, cAMP-dependent, regulatory, type II, beta	Cytoplasm	kinase
4.05E-03	rs2237653		PRKAR2B	protein kinase, cAMP-dependent, regulatory, type II, beta	Cytoplasm	kinase
4.09E-03	rs17153861		PRKAR2B	protein kinase, cAMP-dependent, regulatory, type II, beta	Cytoplasm	kinase
4.12E-03	rs7786692		PRKAR2B	protein kinase, cAMP-dependent, regulatory, type II, beta	Cytoplasm	kinase
4.19E-03	rs17341680		PRKAR2B	protein kinase, cAMP-dependent, regulatory, type II, beta	Cytoplasm	kinase
4.19E-03	rs10261881		PRKAR2B	protein kinase, cAMP-dependent, regulatory, type II, beta	Cytoplasm	kinase
4.39E-03	rs6960708		PRKAR2B	protein kinase, cAMP-dependent, regulatory, type II, beta	Cytoplasm	kinase
4.79E-03	rs2283037		PRKAR2B	protein kinase, cAMP-dependent, regulatory, type II, beta	Cytoplasm	kinase
4.86E-03	rs12705402		PRKAR2B	protein kinase, cAMP-dependent, regulatory, type II, beta	Cytoplasm	kinase
4.92E-03	rs10272371		PRKAR2B	protein kinase, cAMP-dependent, regulatory, type II, beta	Cytoplasm	kinase
1.53E-03	rs7279213		DSCAM	Down syndrome cell adhesion molecule	Plasma Membrane	other
4.98E-03	rs2205137		DSCAM	Down syndrome cell adhesion molecule	Plasma Membrane	other
